# Supplementary material for: Quantification of 24,25‐Dihydroxyvitamin D3 in Serum Using LC–MS/MS With Derivatization and Lipid‐Removal Filtration
Source: Int J Anal Chem. 2026 Feb 24;2026:5736140. doi: 10.1155/ianc/5736140 (PMC12930099; doi:10.1155/ianc/5736140)
Supplement: Supplementary file 4 — Supporting Information 4 Supporting Information 4—This Excel file includes raw calibration data from three independent calibration measurements for 24,25(OH)2D3. The table reports measured values and corresponding ion ratios used for calibration assessment. [file IANC-2026-5736140-s003.xls]

## Sheet: calibration
Sample								PTAD 24,25 OH2 D3 Method	PTAD 24,25 OH2 D3 Results							Qualifier (592.3 -> 280.0) Results		Qualifier (592.3 -> 161.0) Results		PTAD d6-24,25 OH2 D3 (ISTD) Results		Qualifier (598.3 -> 580.4) Results
		Name	Data File	Type	Level	Acq. Time (9.1.2024)	Dil.	Exp. Conc.	RT	Resp.	MI	Calc. Conc.	Final Conc.	Accuracy	ISTD Conc. Ratio	Ratio	MI	Ratio	MI	RT	Resp.	Ratio	MI
!		blank PTAD 2	blank PTAD 2.d	Blank		2024-01-09 16:13:00	1		2.597	1502	False	7272.01	7272.01		1652.7	14.4	False	24.8	False	2.762	13		False
		cal 0.5 1	cal 0.5 1.d	Cal	1	2024-01-09 16:24:00	1	0.5	2.606	714	True	0.4064	0.4064	81.3	0.1	28.7	True	29.6	False	2.596	242355	51.3	False
		cal 1 1	cal 1 1.d	Cal	2	2024-01-09 16:30:00	1	1	2.606	2303	False	1.1822	1.1822	118.2	0.3	32.4	False	25.8	False	2.605	154790	47.8	False
		cal 2 1	cal 2 1.d	Cal	3	2024-01-09 16:35:00	1	2	2.606	7007	False	2.1216	2.1216	106.1	0.5	30	False	29.5	False	2.596	238954	47.4	False
		cal 4 1	cal 4 1.d	Cal	4	2024-01-09 16:41:00	1	4	2.606	14146	False	3.8787	3.8787	97	0.9	29.3	False	28.9	False	2.596	251062	47.9	False
		cal 8 1	cal 8 1.d	Cal	5	2024-01-09 16:46:00	1	8	2.606	27338	False	7.9701	7.9701	99.6	1.8	30.5	False	31	False	2.596	229214	47.6	False
		cal 16 1	cal 16 1.d	Cal	6	2024-01-09 16:52:00	1	16	2.606	54691	False	16.386	16.386	102.4	3.7	28.1	False	30.7	False	2.596	219916	49.3	False
!		blank PTAD 3	blank PTAD 3.d	Blank		2024-01-09 16:57:00	1		2.589	1100	False	2150.06	2150.06		488.7	5.8	False	14.9	False	2.605	33		False
		QC 1 0.8 1	QC 1 0.8 1.d	QC	7	2024-01-09 17:02:00	1	0.8	2.606	2221	True	0.814	0.814	101.8	0.2	37.2	False	29.1	False	2.596	238078	47.8	False
		QC 2 6 1	QC 2 6 1.d	QC	8	2024-01-09 17:08:00	1	6	2.606	21097	False	6.5131	6.5131	108.6	1.5	31.4	False	31.6	False	2.596	217689	52	False
!		blank PTAD 4	blank PTAD 4.d	Sample		2024-01-09 17:13:00	1		2.597	945	False	916.268	916.268		208.2		False	7.4	False	2.588	67		False
		Vz 1 1	Vz 1 1.d	Sample		2024-01-09 17:19:00	1		2.597	4153	False	4.1432	4.1432		0.9	33	False	28.5	False	2.596	68736	47.8	False
		Vz 2 1	Vz 2 1.d	Sample		2024-01-09 17:24:00	1		2.597	756	True	0.9243	0.9243		0.2	31.7	True	35.5	True	2.596	69323	46.3	False
		Vz 3 1	Vz 3 1.d	Sample		2024-01-09 17:30:00	1		2.597	1298	False	1.2152	1.2152		0.3	31.9	True	28.1	False	2.596	84358	46.4	False
!		blank PTAD 6	blank PTAD 6.d	Blank		2024-01-09 17:52:00	1		2.597	696	False	1567.69	1567.69		356.3	43	False	23.3	False	2.596	29		False
		cal 0.5 2	cal 0.5 2.d	Cal	1	2024-01-09 18:02:00	1	0.5	2.606	634	True	0.377	0.377	75.4	0.1	32.5	True	30.7	False	2.596	254268	48.5	False
		cal 1 2	cal 1 2.d	Cal	2	2024-01-09 18:08:00	1	1	2.606	1556	True	1.012	1.012	101.2	0.2	30.8	True	27.4	False	2.605	126922	47.7	False
		cal 2 2	cal 2 2.d	Cal	3	2024-01-09 18:13:00	1	2	2.606	6586	False	2.0579	2.0579	102.9	0.5	30.6	False	32.2	False	2.596	232364	48.3	False
		cal 4 2	cal 4 2.d	Cal	4	2024-01-09 18:19:00	1	4	2.606	14096	False	4.0409	4.0409	101	0.9	32	False	30.7	False	2.596	239574	49.7	False
		cal 8 2	cal 8 2.d	Cal	5	2024-01-09 18:24:00	1	8	2.606	27372	False	7.8826	7.8826	98.5	1.8	30.8	False	31	False	2.596	232123	48.5	False
		cal 16 2	cal 16 2.d	Cal	6	2024-01-09 18:30:00	1	16	2.606	49227	False	15.318	15.318	95.7	3.5	33.7	False	34	False	2.596	211942	49.3	False
!		blank PTAD 7	blank PTAD 7.d	Blank		2024-01-09 18:35:00	1		2.606	557	False	408.804	408.804		92.9	59.4	False	38.2	False	2.596	89		False
		QC 1 0.8 2	QC 1 0.8 2.d	QC	7	2024-01-09 18:41:00	1	0.8	2.606	2271	True	0.8414	0.8414	105.2	0.2	35.4	False	29.7	False	2.596	232954	48.5	False
		QC 2 6 2	QC 2 6 2.d	QC	8	2024-01-09 18:46:00	1	6	2.606	21001	True	6.1002	6.1002	101.7	1.4	31.8	False	32.7	False	2.596	231889	47.6	False
		blank PTAD 8	blank PTAD 8.d	Blank		2024-01-09 18:51:00	1		2.581	786	False	399.681	399.681		90.8	4.7	False	29.3	False	2.596	128	16.9	False
		Vz 1 2	Vz 1 2.d	Sample		2024-01-09 18:57:00	1		2.597	3399	True	3.8399	3.8399		0.9	33.7	True	29.1	False	2.596	60972	46.6	False
		Vz 2 2	Vz 2 2.d	Sample		2024-01-09 19:02:00	1		2.597	692	True	0.9211	0.9211		0.2	29.2	True	31.8	False	2.596	63695	49.9	False
		Vz 3 2	Vz 3 2.d	Sample		2024-01-09 19:08:00	1		2.597	1167	False	1.1828	1.1828		0.3	29.4	True	32.1	False	2.596	78398	46.4	False
		blank PTAD 9	blank PTAD 9.d	Blank		2024-01-09 19:13:00	1		2.597	440	False	438.046	438.046		99.6		False	31.8	False	2.596	65	104.1	False
		cal 0.5 3	cal 0.5 3.d	Cal	1	2024-01-09 16:24:00	1	0.5	2.606	714	True	0.4064	0.4064	81.3	0.1	44.1	False	29.6	False	2.596	242355	51.3	False
		cal 1 3	cal 1 3.d	Cal	2	2024-01-09 16:30:00	1	1	2.606	2303	False	1.1822	1.1822	118.2	0.3	32.4	False	25.8	False	2.605	154790	47.8	False
		cal 2 3	cal 2 3.d	Cal	3	2024-01-09 16:35:00	1	2	2.606	7007	False	2.1216	2.1216	106.1	0.5	30	False	29.5	False	2.596	238954	47.4	False
		cal 4 3	cal 4 3.d	Cal	4	2024-01-09 16:41:00	1	4	2.606	14146	False	3.8787	3.8787	97	0.9	29.3	False	28.9	False	2.596	251062	47.9	False
		cal 8 3	cal 8 3.d	Cal	5	2024-01-09 16:46:00	1	8	2.606	27338	False	7.9701	7.9701	99.6	1.8	30.5	False	31	False	2.596	229214	47.6	False
		cal 16 3	cal 16 3.d	Cal	6	2024-01-09 16:52:00	1	16	2.606	54691	False	16.386	16.386	102.4	3.7	28.1	False	30.7	False	2.596	219916	49.3	False
